# Supplementary material for: Pitfalls in Experimental Designs for Characterizing the Transcriptional, Methylational and Copy Number Changes of Oncogenes and Tumor Suppressor Genes
Source: PLoS One. 2013 Mar 5;8(3):e58163. doi: 10.1371/journal.pone.0058163 (PMC3589351; doi:10.1371/journal.pone.0058163)
Supplement: Table S2 — Directional agreement of the DE and DM genes, which were significantly changed in one dataset and at least marginally significantly changed in another dataset, across two datasets for each cancer type. (XLS) [file pone.0058163.s002.xls]

## Sheet: Supplementary Table S2
Supplementary Table S2. Directional agreement of the DE and DM genes, which were significantly changed in one dataset and at least marginally significantly changed in another dataset, across two datasets for each cancer type.
Cancer types	DE genes with 5% FDR	DM genes with 5% FDR
Lung	99.42% (5308)	98.79% (3274)
Gastric	99.15% (6124)	98.79% (4558)
Renal	96.89% (5402)	99.34% (4792)
Breast	94.00% (8266)	NA
Pancreatic	98.21% (10297)	NA
Ovarian	97.59% (8120)	NA
Colorectal	89.98% (8740)	98.64% (4029)
Note: For the two lists of DE and DM genes detected from two datasets for each cancer, the directional agreement rates were calculated as the number of the DE and DM genes, which were significantly changed (FDR<0.05) in one dataset and at least marginally significantly changed (p<0.1) in another dataset (in parenthesis), divided by the above DE or DM genes with consistent directions across two da…
