# Supplementary material for: Pitfalls in Experimental Designs for Characterizing the Transcriptional, Methylational and Copy Number Changes of Oncogenes and Tumor Suppressor Genes
Source: PLoS One. 2013 Mar 5;8(3):e58163. doi: 10.1371/journal.pone.0058163 (PMC3589351; doi:10.1371/journal.pone.0058163)
Supplement: Table S3 — Directional agreement of non-overlapping DE, DM and CNA genes in the third dataset for each cancer type. (XLS) [file pone.0058163.s003.xls]

## Sheet: Supplementary Table S3
Supplementary Table S3. Directional agreement of non-overlapping DE, DM and CNA genes in the third dataset for each cancer type.
Cancer types	DE genes with 5% FDR	DM genes with 5% FDR	CNA genes with 5% FDR	CNA genes with 1% FDR
Lung	95.26% (633)	88.11% (1596)	70.00% (666)	99.62% (262)
Gastric	95.49% (4476)	95.02% (1607)	NA	NA
Renal	95.42% (371)	96.25% (1014)	NA	NA
Prostate	NA	NA	80.43% (230)	100% (161)
Breast	80.71% (1332)	NA	98.45% (711)	99.68% (308)
Pancreatic	100% (590)	NA	NA	NA
Ovarian	90.69% (2986)	NA	NA	NA
Colorectal	87.25% (2023)	100% (2612)	99.11% (563)	97.92% (240)
Brain	NA	NA	100% (3)	100% (3)
Note: For the non-overlapping DE, DM or CNA genes detected from the two datasets for each cancer, the directional agreement rate was
calculated as the number of non-overlapping DE, DM or CNA genes which were also identified as differential genes in the third dataset
(in parenthesis) divided by the number of non-overlapping DE, DM or CNA genes with consistent directions in the third dataset ; NA, not available.
