# Supplementary material for: Pitfalls in Experimental Designs for Characterizing the Transcriptional, Methylational and Copy Number Changes of Oncogenes and Tumor Suppressor Genes
Source: PLoS One. 2013 Mar 5;8(3):e58163. doi: 10.1371/journal.pone.0058163 (PMC3589351; doi:10.1371/journal.pone.0058163)
Supplement: Table S4 — All cancer genes with differential expression, methylation or copy number changes in their corresponding cancer types. (XLS) [file pone.0058163.s004.xls]

## Sheet: Supplementary Table S4
Supplementary Table S4. All cancer genes with differential expression, methylation or copy number changes in their corresponding cancer types.
Molecular Change	Cancer types	C-oncogenes	Stability c-TSGs	Non-stability c-TSGs
Up-regulation	Breast cancer	AKT1, ERBB2, HRAS, KRAS, MYCL1, MYH9, NRAS, TRIM33	BRCA1, BRCA2, CDKN2A- p14ARF, MLH1, MSH2, TP53, CHEK2, PALB2, BRIP1	CDH1, NF2, SLC22A18, MAP2K4, TSG101
	Colorectal cancer	AKT1, CCND1, BCL9, BRAF, CTNNB1, GNAS, MDM2, TRIM33	ATM, BUB1B, MSH6, MLH1, MSH2, MUTYH, PMS1, TP53, CHEK2	NF1
	Gastric cancer	ERBB2, PIK3CA		BMPR1A, SDHC
	Lung cancer	BRAF, EGFR, ERBB2, KRAS, TIF1, TFG, EML4	MEN1, TP53	SLC22A18, SMARCA4
	Ovarian cancer	AKT1, AKT2, BRAF, FGFR2, TIF1	BRCA1, BRCA2, PMS1	MAPKAPK3
	Pancreatic cancer	KRAS	APC, BRCA2, EP300, TP53	MAP2K4, SMARCA4, DLC1
	Renal cancer	MET, NONO, PRCC	ATM	KDM6A
Down-regulation	Breast cancer	AKT2, BCL2, EGFR, ETV6, FGFR1, FGFR2, KIT, MET, MYC, NOTCH1, NTRK3, PIK3CA, BCL11A	APC, ATM	MCC, PTPRG
	Colorectal cancer	ALK, CBFA2T1, FGFR3, KRAS, PIK3CA, RET, ROS1, ZNF521	APC, EP300	BMPR1A, MADH4, MCC, PDGFRL, PTEN, MAP2K4, DLC1, FBXW7
	Gastric cancer	KIT, NTRK3, PDGFRA	MUTYH	/
	Lung cancer	CD74, FGFR1, FGFR3, FGFR2, KDR, NTRK3, PDGFRA, ROS1	/	/
	Ovarian cancer	CTNNB1	MLH1	PIK3R1, MAP2K4, LATS2
	Pancreatic cancer	AKT2, ELN	/	MADH4, STK11, DLEC1
	Renal cancer	TFE3, TFEB, CLTC	/	FH, TCF1, TSC1, VHL, KDM5C, SETD2, NF2
Hypomethylation	Colorectal cancer	CCND1, FGFR3, ROS1	ATM	DLC1
	Gastric cancer	ERBB2, FGFR2, ITK	ATM, MUTYH	CDH1, SDHD
	Lung cancer	MYCL1, PIK3CA	ATM	/
	Renal cancer	/	ATM	TSC1, VHL, SETD2
Hypermethylation	Colorectal cancer	ALK, BRAF, CBFA2T1, RET	/	MCC, PIK3R1, PTEN
	Gastric cancer	KIT, NTRK3	APC	/
	Lung cancer	BRAF, EGFR, FGFR1, FGFR2, NTRK3	/	LATS2
	Renal cancer	TFEB	/	BMPR1A, TCF1, TSC2
Amplification	Brain cancer	EGFR, MDM2, MDM4, PDGFRA	/	/
	Breast cancer	CCND1, ERBB2, FGFR2, MYC, NOTCH1, NUP214	/	/
	Colorectal cancer	FGFR3	/	/
	Lung cancer	EGFR, ERBB2, KRAS	/	/
	Prostate cancer	/	/	/
Deletion	Brain cancer	HRAS, ROS1, GOPC	RB1	PTEN
	Breast cancer	BCL2, ETV6, KRAS	APC, ATM, BRCA1, CDKN2A- P14arf	DCC, MCC
	Colorectal cancer	NRAS, ROS1, TRIM33	APC, ATM	BMPR1A, MADH4, MCC, PDGFRL, PTEN, MAP2K4, DLC1
	Lung cancer	CD74, ROS1	RB1, TP53	MAP2K4, STK11, LATS2
	Prostate cancer	ERG , TMPRSS2	/	PTEN
