# Supplementary material for: Pitfalls in Experimental Designs for Characterizing the Transcriptional, Methylational and Copy Number Changes of Oncogenes and Tumor Suppressor Genes
Source: PLoS One. 2013 Mar 5;8(3):e58163. doi: 10.1371/journal.pone.0058163 (PMC3589351; doi:10.1371/journal.pone.0058163)
Supplement: Table S5 — Down-regulated or hypermethylated c-oncogenes involved in cell differentiation. (XLS) [file pone.0058163.s005.xls]

## Sheet: Supplementary Table S5
Supplementary Table S5. Down-regulated or hypermethylated c-oncogenes involved in cell differentiation.
Molecular Change	Cancer types	C-oncogenes
Down-regulation	Breast cancer	AKT2, BCL2, EGFR, ETV6, FGFR1, FGFR2, KIT, MET, MYC, NOTCH1, NTRK3, PIK3CA, BCL11A
	Colorectal cancer	ALK, CBFA2T1, FGFR3, KRAS, PIK3CA, RET, ROS1, ZNF521
	Gastric cancer	KIT, NTRK3, PDGFRA
	Lung cancer	CD74, FGFR1, FGFR3, FGFR2, KDR, NTRK3, PDGFRA, ROS1
	Ovarian cancer	CTNNB1
	Pancreatic cancer	AKT2, ELN
	Renal cancer	TFE3, TFEB, CLTC
Hypermethylation	Colorectal cancer	ALK, BRAF, CBFA2T1, RET
	Gastric cancer	KIT, NTRK3
	Lung cancer	BRAF, EGFR, FGFR1, FGFR2, NTRK3
	Renal cancer	TFEB
Genes involved in cell differentiation are marked in red.
