# Supplementary material for: Pitfalls in Experimental Designs for Characterizing the Transcriptional, Methylational and Copy Number Changes of Oncogenes and Tumor Suppressor Genes
Source: PLoS One. 2013 Mar 5;8(3):e58163. doi: 10.1371/journal.pone.0058163 (PMC3589351; doi:10.1371/journal.pone.0058163)
Supplement: Table S6 — The comparison between the altered frequencies of C-oncogenes (C-TSGs) and the expected altered frequencies. (XLS) [file pone.0058163.s006.xls]

## Sheet: Supplementary Table S6
Supplementary Table S6 The comparison between the altered frequencies of C-oncogenes (C-TSGs) and the expected altered frequencies.
Cancer types	Number of DE C-oncogenes	Frequency of up-regulated C-oncogenes	Expected up-regulated frequency*	P value**
Lung	15	0.47	0.5801	0.875248
Gastric	5	0.4	0.5215	0.838571
Renal	6	0.5	0.4288	0.513089
Breast	21	0.38	0.6292	0.994415
Pancreatic	3	0.33	0.4312	0.812391
Ovarian	6	0.83	0.6155	0.258617
Colorectal	16	0.5	0.6089	0.875055
Cancer types	Number of DM C-oncogenes	Frequency of hypomethylated C-oncogenes	Expected hypomethylated frequency*	P value**
Colorectal	7	0.43	0.6813	0.96299
Renal	1	0	0.4976	1
Gastric	5	0.6	0.5411	0.576131
Lung	7	0.29	0.7068	0.996604
Cancer types	Number of CNA C-oncogenes	Frequency of amplified C-oncogenes	Expected amplified Frequency*	P value**
Breast	9	0.67	0.4695	0.198408
Colorectal	4	0.25	0.1337	0.434974
Brain	7	0.57	0.259	0.0766698
Lung	5	0.6	0.1266	0.0158661
Prostate	2	0	0.1614	1
Cancer types	Number of DE C-TSGs	Frequency of down-regulated C-TSGs	Expected down-regulated frequency*	P value**
Lung	4	0	0.4156	1
Gastric	3	0.33	0.4806	0.857991
Renal	9	0.78	0.5722	0.183097
Breast	18	0.22	0.3689	0.94436
Pancreatic	10	0.3	0.5697	0.980639
Ovarian	8	0.5	0.3832	0.369462
Colorectal	20	0.5	0.3934	0.217545
Cancer types	Number of DM C-TSGs	Frequency of hypermethylated C-TSGs	Expected hypermethylated frequency*	P value**
Colorectal	5	0.6	0.3192	0.187807
Renal	7	0.43	0.5013	0.775121
Gastric	5	0.2	0.4608	0.953815
Lung	2	0.5	0.2903	0.50238
Cancer types	Number of CNA C-TSGs	Frequency of deleted C-TSGs	Expected deleted frequency*	P value**
Breast	6	1	0.5285	0.0220316
Colorectal	9	1	0.8711	0.276429
Brain	2	1	0.7467	0.552183
Lung	5	1	0.8747	0.513854
Prostate	1	1	0.8348	0.838156
Note: * The expected probability of up-regulation, hypomethylated or amplified for a C-oncogene was calculated as the frequency of up-regulated, hypomethylated or amplified DE, DM or CNA genes among all the DE, DM or CNA genes for a particular cancer type. The expected probability for a C-TSG was calculated similarly. **P value was calculated by the hypergemetric distribution model.
