# Supplementary material for: Pitfalls in Experimental Designs for Characterizing the Transcriptional, Methylational and Copy Number Changes of Oncogenes and Tumor Suppressor Genes
Source: PLoS One. 2013 Mar 5;8(3):e58163. doi: 10.1371/journal.pone.0058163 (PMC3589351; doi:10.1371/journal.pone.0058163)
Supplement: Table S7 — C-oncogenes, c-TSGs and stability c-TSGs for nine cancer types. (XLS) [file pone.0058163.s007.xls]

## Sheet: Supplementary Table S7
Supplementary Table S7. C-oncogenes, c-TSGs and stability c-TSGs for nine cancer types
Cancer types	C-oncogenes	C-TSGs	Stability c-TSGs
Lung	AKT1, ALK, BRAF, CD74, EGFR, ERBB2, FGFR1, FGFR3, FGFR2, KDR, KRAS, MYCL1, NTRK3, PDGFRA, PIK3CA, ROS1, TIF1, TFG, EML4, TRIM33	ATM, MEN1, SLC22A18, RB1, MAP2K4, SMARCA4, STK11, TP53, LATS2	ATM, MEN1, RB1, TP53
Gastric	ERBB2, FGFR2, ITK, KIT, NTRK3, PDGFRA, PIK3CA, ROS1	APC, ATM, BMPR1A, CDH1, COPEB, MADH4, MUTYH, SDHB, SDHC, SDHD	APC, ATM, MUTYH
Renal	CLTC, MET, NONO, PRCC, SFPQ, TFE3, TFEB, PRO1073	ATM, BMPR1A, FH, NF2, TCF1, TSC1, TSC2, KDM6A, VHL, KDM5C, SETD2, BHD	ATM
Prostate	DDX5, ELK4, ERG , ETV1, ETV4, ETV5, ACSL3, HNRNPA2B1, KLK2, TMPRSS2, HERPUD1, SLC45A3, CANT1, C15orf21	BRCA2, COPEB, MXI1, PTEN, CHEK2	BRCA2, CHEK2
Breast	AKT1, AKT2, CCND1, BCL2, EGFR, ERBB2, ETV6, FGFR1, FGFR2, HRAS, KIT, KRAS, MET, MYC, MYCL1, MYH9, NOTCH1, NRAS, NTRK3, PIK3CA, NUP214, CIC, TRIM33, BCL11A	APC, ATM, BRCA1, BRCA2, CDH1, CDKN2A- p14ARF, DCC, EP300, MCC, MLH1, MSH2, NF2, SLC22A18, PTPRG, RB1, MAP2K4, TCF1, TP53, TSG101, CHEK2, PALB2, BRIP1	APC, ATM, BRCA1, BRCA2, CDKN2A- p14ARF, EP300, MLH1, MSH2, RB1, TP53, CHEK2, PALB2, BRIP1
Pancreatic	AKT2, ELN, KRAS	APC, BRCA2, CDKN2A- p14ARF, EP300, MADH4, MEN1, MAP2K4, SMARCA4, STK11, TP53, DLEC1, DLC1, GLTSCR1	APC, BRCA2, CDKN2A- p14ARF, EP300, MEN1, TP53
Ovarian	AKT1, AKT2, BRAF, CTNNB1, ERBB2, FGFR2, PIK3CA, TIF1	BRCA1, BRCA2, CDH1, MSH6, MLH1, MSH2, PIK3R1, PMS1, PMS2, MAP2K4, STK11, MAPKAPK3, LATS2	BRCA1, BRCA2, MSH6, MLH1, MSH2, PMS1, PMS2
Colorectal	AKT1, ALK, CCND1, BCL9, BRAF, CBFA2T1, CTNNB1, FGFR3, GNAS, KRAS, MDM2, NRAS, PIK3CA, RET, ROS1, ZNF521, TRIM33	APC, ATM, BMPR1A, BUB1B, DCC, EP300, MSH6, MADH4, MCC, MLH1, MSH2, MUTYH, NF1, PDGFRL, PIK3R1, PMS1, PMS2, PTEN, MAP2K4, TP53, DLC1, CHEK2, FBXW7	APC, ATM, BUB1B, EP300, MSH6, MLH1, MSH2, MUTYH, PMS1, PMS2, TP53, CHEK2
Brain	ALK, BRAF, EGFR, ERBB2, HRAS, IDH1, IDH2, MDM2, MDM4, MN1, MYCN, PDGFB, PDGFRA, PIK3CA, PPARG, RAF1, ROS1, SRGAP3, TRIM33, GOPC, KIAA1549	APC, ATM, COPEB, DMBT1, MLH1, MXI1, NBS1, NF1, NF2, PIK3R1, PMS2, PTCH, PTEN, RB1, SDHB, SDHC, SDHD, TP53, WRN, MAPKAPK3, PHOX2B, SUFU, SDH5, PALB2	APC, ATM, MLH1, NBS1, PMS2, RB1, TP53, WRN, PALB2
