# Supplementary material for: Pitfalls in Experimental Designs for Characterizing the Transcriptional, Methylational and Copy Number Changes of Oncogenes and Tumor Suppressor Genes
Source: PLoS One. 2013 Mar 5;8(3):e58163. doi: 10.1371/journal.pone.0058163 (PMC3589351; doi:10.1371/journal.pone.0058163)
Supplement: Table S8 — Expression, methylation and copy number datasets used in this study. (XLS) [file pone.0058163.s008.xls]

## Sheet: Supplementary Table S8
Supplementary Table S8. Expression, methylation and copy number datasets used in this study
Cancer types	Expression		Methylation		Copy number		Mutation
	Source	Sample size	Source	Sample size	Source	Sample size	Source	Sample size
Lung	GSE7670	28N&28C	TCGA	12N&12C	Tumorscape	101N&185C	NA
	GSE10072	49N&58C	TCGA	14N&14C	Tumorscape	101N&191C
	GSE5364	12N&18C	TCGA	7N&7C	Tumorscape	101N&46C
Gastric	GSE19826	12N&12C	TCGA	12N&12C	NA		NA
	GSE13911	31N&31C	TCGA	47N&47C
	GSE33335	25N&25C	GSE25869	32N&32C
Renal	GSE6344	10N&10C	TCGA	39N&39C	NA		NA
	GSE15641	20N&79C	TCGA	50N&50C
	GSE781	8N&9C	TCGA	47N&47C
Prostate	GSE6919	58N&58C	NA		Tumorscape	48N&38C	NA
	GSE6956	18N&69C			Tumorscape	48N&49C
	NA				GSE12702	20N&20C
Breast	GSE10810	27N&31C	NA		Tumorscape	48N&75C	NA
	GSE10780	143N&42C			Tumorscape	48N&113C
	GSE5364	13N&183C			GSE7545	48N&51C
Pancreatic	GSE16515	39N&39C	NA		NA		NA
	GSE15471	15N&36C
	GSE16515	16N&36C
Ovarian	GSE14407	12N&12C	NA		NA		NA
	GSE18520	10N&53C
	GSE26712	10N&185C
	TCGA	8N&319C			TCGA	8N&196C	TCGA	8N&319C
Colorectal	GSE20916	40N&105C	TCGA	11N&11C	GSE11417	113N&75C	NA
	GSE8671	32N&32C	TCGA	22N&22C	Tumorscape	113N&114C
	GSE9348	10N&72C	GSE17648	22N&22C	GSE27910	74N&122C
Brain	NA		NA		GSE9635	33N&141C	NA
					GSE6109	90N&178C
					GSE10922	14N&14C
	TCGA	10N&131C			TCGA	10N&131C	TCGA	10N&131C
Note: *N&*C indicates the number of normal and cancer samples; NA, not available
The datasets used in TP53 case study are shown in BLUE color
